# Supplementary material for: Diaqua­tris­[4,4,4-trifluoro-3-oxo-1-(thio­phen-2-yl)but-1-en-1-olato]neodymium(III) acetonitrile monosolvate
Source: Acta Crystallogr Sect E Struct Rep Online. 2011 Aug 2;67(Pt 9):m1188–9. doi: 10.1107/S1600536811030376 (PMC3200760; doi:10.1107/S1600536811030376)
Supplement: Supplementary file 1 [file e-67-m1188-sup1.cif]

##############################################################################
#                                                                            #
# This CIF contains the data in a paper accepted for publication in          #
# Acta Crystallographica Section E. It conforms to the requirements of       #
# Notes for Authors for Acta Crystallographica Section E, and has been       #
# peer reviewed under the auspices of the IUCr Commission on Journals.       #
#                                                                            #
# Full details of the Crystallographic Information File format               #
# are given in the paper "The Crystallographic Information File (CIF):       #
# a New Standard Archive File for Crystallography" by S. R. Hall, F. H.      #
# Allen and I. D. Brown [Acta Cryst. (1991), A47, 655-685].                  #
#                                                                            #
# The current version of the core CIF dictionary is obtainable from          #
# ftp://ftp.iucr.org/pub/cif_core.dic.                                       #
#                                                                            #
# Software is freely available for graphical display of the structure(s)     #
# in this CIF. For information consult the CIF software page                 #
# http://www.iucr.org/resources/cif/software.                                #
#                                                                            #
# This file may be used for bona fide research purposes within the           #
# scientific community so long as proper attribution is given to the journal # 
# article from which it was obtained.                                        #
#                                                                            #
##############################################################################
data_global
_audit_creation_method     SHELXL-97
_journal_date_recd_electronic     2011-07-13
_journal_date_accepted     2011-07-27
_journal_name_full     'Acta Crystallographica, Section E'
_journal_year     2011
_journal_volume     67
_journal_issue      9
_journal_page_first     m1188
_journal_page_last     m1189
_journal_paper_category     QM
_journal_coeditor_code     IM2307
_publ_contact_author_name     'Ana de Bettencourt-Dias'
_publ_contact_author_address
;
University of Nevada
Reno, NV 89557
USA
;
_publ_contact_author_email     abd@unr.edu
_publ_contact_author_fax     '1.775.784.6804'
_publ_contact_author_phone     '1.775.682.8421'
_publ_section_title
;\
Diaquatris[4,4,4-trifluoro-3-oxo-1-(thiophen-2-yl)but-1-en-1-olato]\
neodymium(III) acetonitrile monosolvate
;
loop_
    _publ_author_name
    _publ_author_footnote
    _publ_author_address
    'Barber, Patrick S.' .
;
University of Nevada
Reno
NV 89557
USA
;
    'Bettencourt-Dias, Ana de' .
;
University of Nevada
Reno
NV 89557
USA
;
_publ_section_synopsis     .
_chemical_name_systematic
;
Diaquatris[4,4,4-trifluoro-3-oxo-1-(thiophen-2-yl)but-1-en-1-
olato]neodymium(III) acetonitrile monosolvate
;
_chemical_name_common     ?
_chemical_formula_moiety     'C24 H16 F9 O8 Nd S3, C2 H3 N'
_chemical_formula_sum     'C26 H19 F9 N Nd O8 S3'
_chemical_formula_iupac     '[Nd (C8 H4 F3 O2 S)3 (H2 O)2], C2 H3 N'
_chemical_formula_weight     884.84
_chemical_melting_point     ?
_symmetry_cell_setting     triclinic
_symmetry_space_group_name_H-M     'P -1'
_symmetry_space_group_name_Hall     '-P 1'
loop_
    _symmetry_equiv_pos_as_xyz
    'x, y, z'
    '-x, -y, -z'
_cell_length_a     11.23810(10)
_cell_length_b     12.54670(10)
_cell_length_c     13.36180(10)
_cell_angle_alpha     66.0380(10)
_cell_angle_beta     68.5860(10)
_cell_angle_gamma     71.9550(10)
_cell_volume     1573.66(2)
_cell_formula_units_Z     2
_cell_measurement_reflns_used     9284
_cell_measurement_theta_min     2.25
_cell_measurement_theta_max     31.30
_cell_measurement_temperature     100(2)
_exptl_crystal_description     plates
_exptl_crystal_colour     colourless
_exptl_crystal_size_max     0.15
_exptl_crystal_size_mid     0.08
_exptl_crystal_size_min     0.03
_exptl_crystal_density_diffrn     1.867
_exptl_crystal_density_meas     ?
_exptl_crystal_density_method     'not measured'
_exptl_crystal_F_000     870
_exptl_absorpt_coefficient_mu     1.951
_exptl_absorpt_correction_type     multi-scan
_exptl_absorpt_process_details     '(SADABS; Sheldrick, 2008)'
_exptl_absorpt_correction_T_min     0.7585
_exptl_absorpt_correction_T_max     0.9528
_exptl_special_details     ?
_diffrn_ambient_temperature     100(2)
_diffrn_radiation_type     MoK\a
_diffrn_radiation_wavelength     0.71073
_diffrn_radiation_source     'fine-focus sealed tube'
_diffrn_radiation_monochromator     graphite
_diffrn_measurement_device_type     'Bruker APEX CCD'
_diffrn_measurement_method     '\f and \w'
_diffrn_detector_area_resol_mean     ?
_diffrn_reflns_number     43274
_diffrn_reflns_av_R_equivalents     0.0535
_diffrn_reflns_av_sigmaI/netI     0.0516
_diffrn_reflns_theta_min     1.73
_diffrn_reflns_theta_max     30.00
_diffrn_reflns_theta_full     30.00
_diffrn_measured_fraction_theta_max     0.996
_diffrn_measured_fraction_theta_full     0.996
_diffrn_reflns_limit_h_min     -15
_diffrn_reflns_limit_h_max     15
_diffrn_reflns_limit_k_min     -17
_diffrn_reflns_limit_k_max     17
_diffrn_reflns_limit_l_min     -18
_diffrn_reflns_limit_l_max     18
_diffrn_standards_number     ?
_diffrn_standards_interval_count     ?
_diffrn_standards_interval_time     ?
_diffrn_standards_decay_%     ?
_refine_special_details
;
Refinement of <i>F</i>^2^ against ALL reflections. The weighted <i>R</i>-factor
<i>wR</i> and goodness of fit <i>S</i> are based on <i>F</i>^2^, conventional
<i>R</i>-factors <i>R</i> are based on <i>F</i>, with <i>F</i> set to zero for
negative <i>F</i>^2^. The threshold expression of <i>F</i>^2^ >
\s(<i>F</i>^2^) is used only for calculating <i>R</i>-factors(gt) <i>etc</i>.
and is not relevant to the choice of reflections for refinement.
<i>R</i>-factors based on <i>F</i>^2^ are statistically about twice as large
as those based on <i>F</i>, and <i>R</i>- factors based on ALL data will be
even larger.
;
_reflns_number_total     9148
_reflns_number_gt     7549
_reflns_threshold_expression     I>2sigma(I)
_refine_ls_structure_factor_coef     Fsqd
_refine_ls_matrix_type     full
_refine_ls_R_factor_all     0.0505
_refine_ls_R_factor_gt     0.0347
_refine_ls_wR_factor_gt     0.0769
_refine_ls_wR_factor_ref     0.0883
_refine_ls_goodness_of_fit_ref     1.098
_refine_ls_restrained_S_all     1.102
_refine_ls_number_reflns     9148
_refine_ls_number_parameters     424
_refine_ls_number_restraints     20
_refine_ls_hydrogen_treatment     constr
_refine_ls_weighting_scheme     calc
_refine_ls_weighting_details
         'calc w=1/[\s^2^(Fo^2^)+(0.0440P)^2^+0.0000P] where P=(Fo^2^+2Fc^2^)/3'
_atom_sites_solution_hydrogens     geom
_atom_sites_solution_primary     direct
_atom_sites_solution_secondary     difmap
_refine_ls_shift/su_max     0.007
_refine_ls_shift/su_mean     0.000
_refine_diff_density_max     0.959
_refine_diff_density_min     -1.057
_refine_ls_extinction_method     none
_refine_ls_extinction_coef     ?
loop_
    _atom_type_symbol
    _atom_type_description
    _atom_type_scat_dispersion_real
    _atom_type_scat_dispersion_imag
    _atom_type_scat_source
    'C' 'C' 0.0033 0.0016
                         'International Tables Vol C Tables 4.2.6.8 and 6.1.1.4'
    'H' 'H' 0.0000 0.0000
                         'International Tables Vol C Tables 4.2.6.8 and 6.1.1.4'
    'F' 'F' 0.0171 0.0103
                         'International Tables Vol C Tables 4.2.6.8 and 6.1.1.4'
    'Nd' 'Nd' -0.1943 3.0179
                         'International Tables Vol C Tables 4.2.6.8 and 6.1.1.4'
    'O' 'O' 0.0106 0.0060
                         'International Tables Vol C Tables 4.2.6.8 and 6.1.1.4'
    'S' 'S' 0.1246 0.1234
                         'International Tables Vol C Tables 4.2.6.8 and 6.1.1.4'
    'N' 'N' 0.0061 0.0033
                         'International Tables Vol C Tables 4.2.6.8 and 6.1.1.4'
_computing_data_collection     'SMART (Bruker, 2001)'
_computing_cell_refinement     'SAINT (Bruker, 2001)'
_computing_data_reduction     'SAINT (Bruker, 2001)'
_computing_structure_solution     'SHELXS97 (Sheldrick, 2008)'
_computing_structure_refinement     'SHELXL97 (Sheldrick, 2008)'
_computing_molecular_graphics     'DIAMOND (Brandenburg, 1999)'
_computing_publication_material     'SHELXTL (Sheldrick, 2008)'
loop_
    _atom_site_type_symbol
    _atom_site_label
    _atom_site_fract_x
    _atom_site_fract_y
    _atom_site_fract_z
    _atom_site_U_iso_or_equiv
    _atom_site_adp_type
    _atom_site_calc_flag
    _atom_site_refinement_flags
    _atom_site_occupancy
    _atom_site_symmetry_multiplicity
    _atom_site_disorder_assembly
    _atom_site_disorder_group
    Nd Nd1 0.190944(16) 0.993398(14) 0.285170(14) 0.01360(5) Uani d . 1 1 . .
    C C1 0.3737(4) 0.6939(3) 0.1120(3) 0.0285(8) Uani d . 1 1 . .
    C C2 0.2963(3) 0.8164(3) 0.1216(3) 0.0196(6) Uani d . 1 1 . .
    C C3 0.2577(3) 0.8976(3) 0.0273(3) 0.0223(7) Uani d . 1 1 . .
    H H3 0.2875 0.8788 -0.0410 0.027 Uiso calc R 1 1 . .
    C C4 0.1747(3) 1.0083(3) 0.0291(3) 0.0183(6) Uani d . 1 1 . .
    C C5 0.1205(3) 1.0837(3) -0.0673(3) 0.0185(6) Uani d . 1 1 . .
    C C6 0.1273(3) 1.0597(3) -0.1632(3) 0.0202(6) Uani d . 1 1 . .
    H H6 0.1714 0.9876 -0.1783 0.024 Uiso calc R 1 1 . .
    C C7 0.0588(4) 1.1585(4) -0.2347(3) 0.0300(8) Uani d . 1 1 . .
    H H7 0.0520 1.1594 -0.3038 0.036 Uiso calc R 1 1 . .
    C C8 0.0047(4) 1.2505(3) -0.1950(3) 0.0291(8) Uani d . 1 1 . .
    H H8 -0.0428 1.3234 -0.2336 0.035 Uiso calc R 1 1 . .
    C C9 0.1372(4) 1.4073(3) 0.1154(3) 0.0292(8) Uani d . 1 1 . .
    C C10 0.0882(3) 1.2891(3) 0.1831(3) 0.0198(6) Uani d . 1 1 . .
    C C11 -0.0394(3) 1.2887(3) 0.1983(3) 0.0220(7) Uani d . 1 1 A .
    H H11 -0.0910 1.3607 0.1633 0.026 Uiso calc R 1 1 . .
    C C12 -0.0985(3) 1.1890(3) 0.2622(3) 0.0175(6) Uani d . 1 1 . .
    C C17 0.0664(3) 0.6343(3) 0.5390(3) 0.0191(6) Uani d . 1 1 . .
    C C18 0.1538(3) 0.7266(3) 0.4876(2) 0.0152(6) Uani d . 1 1 . .
    C C19 0.2779(3) 0.6892(3) 0.4989(3) 0.0178(6) Uani d . 1 1 B .
    H H19 0.3035 0.6083 0.5409 0.021 Uiso calc R 1 1 . .
    C C20 0.3703(3) 0.7649(3) 0.4512(3) 0.0161(6) Uani d . 1 1 . .
    C C25 0.6428(4) 0.7441(3) 0.1595(3) 0.0305(8) Uani d . 1 1 . .
    C C26 0.6983(4) 0.6270(4) 0.2297(4) 0.0400(10) Uani d . 1 1 . .
    H H26A 0.6717 0.6243 0.3090 0.060 Uiso calc R 1 1 . .
    H H26B 0.7934 0.6137 0.2015 0.060 Uiso calc R 1 1 . .
    H H26C 0.6665 0.5650 0.2253 0.060 Uiso calc R 1 1 . .
    F F1 0.4227(3) 0.62708(19) 0.1994(2) 0.0422(6) Uani d . 1 1 . .
    F F2 0.4754(2) 0.7038(2) 0.0187(2) 0.0433(6) Uani d . 1 1 . .
    F F3 0.3014(3) 0.6348(2) 0.1032(3) 0.0691(10) Uani d . 1 1 . .
    F F4 0.2109(3) 1.4231(2) 0.1633(2) 0.0566(8) Uani d . 1 1 . .
    F F5 0.2082(3) 1.4097(2) 0.0104(2) 0.0528(7) Uani d . 1 1 . .
    F F6 0.0425(3) 1.5023(2) 0.1042(3) 0.0606(8) Uani d . 1 1 . .
    F F7 0.0536(2) 0.60903(17) 0.45471(17) 0.0257(4) Uani d . 1 1 . .
    F F8 0.1102(2) 0.53106(17) 0.61107(17) 0.0273(4) Uani d . 1 1 . .
    F F9 -0.05393(18) 0.67559(17) 0.59475(17) 0.0236(4) Uani d . 1 1 . .
    N N1 0.5971(3) 0.8339(3) 0.1063(3) 0.0356(8) Uani d . 1 1 . .
    O O1 0.2734(2) 0.8264(2) 0.21758(19) 0.0210(5) Uani d . 1 1 . .
    O O2 0.1425(2) 1.04824(19) 0.11022(18) 0.0181(4) Uani d . 1 1 . .
    O O3 0.1768(2) 1.20437(19) 0.21461(19) 0.0204(5) Uani d . 1 1 . .
    O O4 -0.0423(2) 1.08892(19) 0.31882(18) 0.0176(4) Uani d . 1 1 A .
    O O5 0.0960(2) 0.83027(18) 0.43937(18) 0.0171(4) Uani d . 1 1 . .
    O O6 0.3515(2) 0.87030(19) 0.38596(18) 0.0179(4) Uani d . 1 1 B .
    O O7 0.1452(2) 1.05215(19) 0.45633(18) 0.0180(4) Uani d . 1 1 . .
    H H7A 0.0702 1.0939 0.4681 0.027 Uiso calc R 1 1 . .
    H H7B 0.1300 0.9887 0.5114 0.027 Uiso d R 1 1 . .
    O O8 0.4046(2) 1.0376(2) 0.1502(2) 0.0244(5) Uani d . 1 1 . .
    H H8A 0.4422 0.9834 0.1213 0.037 Uiso calc R 1 1 . .
    H H8B 0.4229 1.0902 0.0844 0.037 Uiso d R 1 1 . .
    S S1 0.03086(9) 1.22193(8) -0.06754(8) 0.02789(19) Uani d . 1 1 . .
    S S2A -0.3133(2) 1.31625(18) 0.1803(2) 0.0320(5) Uani d PD 0.594(3) 1 A 1
    C C13A -0.2345(3) 1.1990(3) 0.2668(3) 0.0242(5) Uani d PD 0.594(3) 1 A 1
    C C14A -0.3198(9) 1.1137(9) 0.3392(8) 0.0242(5) Uani d PD 0.594(3) 1 A 1
    H H14A -0.2951 1.0439 0.3974 0.029 Uiso calc PR 0.594(3) 1 A 1
    C C15A -0.4361(7) 1.1402(6) 0.3183(6) 0.0242(5) Uani d PD 0.594(3) 1 A 1
    H H15A -0.5016 1.0931 0.3586 0.029 Uiso calc PR 0.594(3) 1 A 1
    C C16A -0.4458(7) 1.2445(5) 0.2311(6) 0.0242(5) Uani d PD 0.594(3) 1 A 1
    H H16A -0.5182 1.2759 0.2002 0.029 Uiso calc PR 0.594(3) 1 A 1
    S S2B -0.3167(4) 1.0888(3) 0.3546(3) 0.0320(5) Uani d PD 0.406(3) 1 A 2
    C C13B -0.2345(3) 1.1990(3) 0.2668(3) 0.0242(5) Uani d PD 0.406(3) 1 A 2
    C C14B -0.3102(13) 1.2881(12) 0.1790(13) 0.0242(5) Uani d PD 0.406(3) 1 A 2
    H H14B -0.2735 1.3422 0.1076 0.029 Uiso calc PR 0.406(3) 1 A 2
    C C15B -0.4371(10) 1.2763(8) 0.2204(9) 0.0242(5) Uani d PD 0.406(3) 1 A 2
    H H15B -0.5072 1.3359 0.1971 0.029 Uiso calc PR 0.406(3) 1 A 2
    C C16B -0.4491(10) 1.1696(8) 0.2981(9) 0.0242(5) Uani d PD 0.406(3) 1 A 2
    H H16B -0.5257 1.1386 0.3218 0.029 Uiso calc PR 0.406(3) 1 A 2
    S S3A 0.60840(19) 0.8046(2) 0.41395(14) 0.0263(4) Uani d PD 0.609(3) 1 B 1
    C C21A 0.4947(3) 0.7201(3) 0.4798(3) 0.0223(5) Uani d PD 0.609(3) 1 B 1
    C C22A 0.5414(9) 0.6050(10) 0.5596(8) 0.0223(5) Uani d PD 0.609(3) 1 B 1
    H H22A 0.4990 0.5387 0.5975 0.027 Uiso calc PR 0.609(3) 1 B 1
    C C23A 0.6670(7) 0.6111(6) 0.5706(5) 0.0223(5) Uani d PD 0.609(3) 1 B 1
    H H23A 0.7069 0.5592 0.6293 0.027 Uiso calc PR 0.609(3) 1 B 1
    C C24A 0.7138(6) 0.7048(6) 0.4809(5) 0.0223(5) Uani d PD 0.609(3) 1 B 1
    H H24A 0.8023 0.7120 0.4585 0.027 Uiso calc PR 0.609(3) 1 B 1
    S S3B 0.5321(4) 0.5908(4) 0.5775(3) 0.0263(4) Uani d PD 0.391(3) 1 B 2
    C C21B 0.4947(3) 0.7201(3) 0.4798(3) 0.0223(5) Uani d PD 0.391(3) 1 B 2
    C C22B 0.5922(13) 0.7958(14) 0.4398(12) 0.0223(5) Uani d PD 0.391(3) 1 B 2
    H H22B 0.5893 0.8744 0.3871 0.027 Uiso calc PR 0.391(3) 1 B 2
    C C23B 0.6955(10) 0.7251(8) 0.4981(8) 0.0223(5) Uani d PD 0.391(3) 1 B 2
    H H23B 0.7625 0.7536 0.5016 0.027 Uiso calc PR 0.391(3) 1 B 2
    C C24B 0.6742(11) 0.6036(9) 0.5488(8) 0.0223(5) Uani d PD 0.391(3) 1 B 2
    H H24B 0.7424 0.5371 0.5633 0.027 Uiso calc PR 0.391(3) 1 B 2
loop_
    _atom_site_aniso_label
    _atom_site_aniso_U_11
    _atom_site_aniso_U_22
    _atom_site_aniso_U_33
    _atom_site_aniso_U_12
    _atom_site_aniso_U_13
    _atom_site_aniso_U_23
    Nd1 0.01429(8) 0.01215(8) 0.01391(8) -0.00136(5) -0.00544(6) -0.00335(6)
    C1 0.031(2) 0.0238(17) 0.0302(19) 0.0008(15) -0.0090(16) -0.0128(15)
    C2 0.0183(16) 0.0162(14) 0.0239(16) -0.0033(12) -0.0036(13) -0.0082(13)
    C3 0.0289(18) 0.0188(15) 0.0182(15) -0.0048(13) -0.0041(13) -0.0072(13)
    C4 0.0180(15) 0.0214(15) 0.0174(14) -0.0083(12) -0.0035(12) -0.0063(13)
    C5 0.0204(16) 0.0189(15) 0.0173(14) -0.0076(12) -0.0051(12) -0.0045(12)
    C6 0.0222(16) 0.0248(16) 0.0158(14) -0.0115(13) -0.0050(13) -0.0038(13)
    C7 0.0282(19) 0.048(2) 0.0167(16) -0.0194(17) -0.0055(14) -0.0059(16)
    C8 0.0270(19) 0.035(2) 0.0245(17) -0.0097(16) -0.0143(15) -0.0001(16)
    C9 0.034(2) 0.0186(16) 0.0285(18) -0.0044(15) -0.0047(16) -0.0048(15)
    C10 0.0289(18) 0.0140(14) 0.0155(14) -0.0029(13) -0.0053(13) -0.0054(12)
    C11 0.0274(18) 0.0148(14) 0.0179(15) 0.0028(13) -0.0091(13) -0.0020(12)
    C12 0.0192(15) 0.0194(15) 0.0147(14) 0.0010(12) -0.0065(12) -0.0082(12)
    C17 0.0201(16) 0.0155(14) 0.0236(16) -0.0009(12) -0.0107(13) -0.0060(13)
    C18 0.0174(15) 0.0153(14) 0.0128(13) -0.0025(11) -0.0046(11) -0.0046(11)
    C19 0.0180(15) 0.0151(14) 0.0214(15) -0.0010(12) -0.0105(13) -0.0042(12)
    C20 0.0157(15) 0.0174(14) 0.0158(14) 0.0015(11) -0.0059(12) -0.0080(12)
    C25 0.0227(18) 0.032(2) 0.034(2) -0.0063(15) -0.0050(16) -0.0097(17)
    C26 0.034(2) 0.035(2) 0.034(2) -0.0024(18) -0.0093(18) 0.0028(18)
    F1 0.0635(17) 0.0191(11) 0.0353(13) 0.0096(11) -0.0200(12) -0.0077(10)
    F2 0.0424(14) 0.0398(13) 0.0356(13) 0.0123(11) -0.0059(11) -0.0199(11)
    F3 0.0480(17) 0.0369(14) 0.151(3) 0.0037(12) -0.0421(19) -0.0547(19)
    F4 0.089(2) 0.0359(14) 0.0580(17) -0.0372(15) -0.0327(16) 0.0017(13)
    F5 0.0714(19) 0.0366(14) 0.0303(13) -0.0235(13) 0.0121(13) -0.0051(11)
    F6 0.0483(16) 0.0121(11) 0.091(2) 0.0016(10) -0.0056(15) -0.0042(13)
    F7 0.0314(11) 0.0246(10) 0.0296(11) -0.0078(9) -0.0129(9) -0.0115(9)
    F8 0.0269(11) 0.0163(9) 0.0335(11) -0.0055(8) -0.0157(9) 0.0043(8)
    F9 0.0181(10) 0.0226(10) 0.0274(10) -0.0056(8) -0.0043(8) -0.0064(8)
    N1 0.0234(16) 0.0277(17) 0.048(2) -0.0057(13) -0.0110(15) -0.0035(15)
    O1 0.0253(12) 0.0183(11) 0.0200(11) -0.0015(9) -0.0096(10) -0.0058(9)
    O2 0.0208(11) 0.0179(11) 0.0163(10) -0.0015(9) -0.0071(9) -0.0061(9)
    O3 0.0239(12) 0.0153(11) 0.0217(11) -0.0030(9) -0.0080(10) -0.0047(9)
    O4 0.0180(11) 0.0155(10) 0.0165(10) -0.0011(8) -0.0058(9) -0.0032(9)
    O5 0.0158(11) 0.0155(10) 0.0185(10) -0.0002(8) -0.0074(9) -0.0038(9)
    O6 0.0182(11) 0.0147(10) 0.0200(11) -0.0018(8) -0.0094(9) -0.0024(9)
    O7 0.0179(11) 0.0165(10) 0.0178(10) -0.0003(9) -0.0062(9) -0.0051(9)
    O8 0.0205(12) 0.0206(12) 0.0213(12) -0.0042(10) -0.0002(10) -0.0011(10)
    S1 0.0333(5) 0.0248(4) 0.0270(4) -0.0003(4) -0.0169(4) -0.0063(4)
    S2A 0.0261(7) 0.0370(12) 0.0333(8) 0.0035(7) -0.0148(6) -0.0133(9)
    C13A 0.0249(11) 0.0239(15) 0.0281(13) 0.0045(10) -0.0145(9) -0.0133(12)
    C14A 0.0249(11) 0.0239(15) 0.0281(13) 0.0045(10) -0.0145(9) -0.0133(12)
    C15A 0.0249(11) 0.0239(15) 0.0281(13) 0.0045(10) -0.0145(9) -0.0133(12)
    C16A 0.0249(11) 0.0239(15) 0.0281(13) 0.0045(10) -0.0145(9) -0.0133(12)
    S2B 0.0261(7) 0.0370(12) 0.0333(8) 0.0035(7) -0.0148(6) -0.0133(9)
    C13B 0.0249(11) 0.0239(15) 0.0281(13) 0.0045(10) -0.0145(9) -0.0133(12)
    C14B 0.0249(11) 0.0239(15) 0.0281(13) 0.0045(10) -0.0145(9) -0.0133(12)
    C15B 0.0249(11) 0.0239(15) 0.0281(13) 0.0045(10) -0.0145(9) -0.0133(12)
    C16B 0.0249(11) 0.0239(15) 0.0281(13) 0.0045(10) -0.0145(9) -0.0133(12)
    S3A 0.0184(7) 0.0314(8) 0.0279(10) -0.0081(6) -0.0098(7) -0.0031(8)
    C21A 0.0154(10) 0.0321(12) 0.0188(11) 0.0031(9) -0.0038(9) -0.0142(9)
    C22A 0.0154(10) 0.0321(12) 0.0188(11) 0.0031(9) -0.0038(9) -0.0142(9)
    C23A 0.0154(10) 0.0321(12) 0.0188(11) 0.0031(9) -0.0038(9) -0.0142(9)
    C24A 0.0154(10) 0.0321(12) 0.0188(11) 0.0031(9) -0.0038(9) -0.0142(9)
    S3B 0.0184(7) 0.0314(8) 0.0279(10) -0.0081(6) -0.0098(7) -0.0031(8)
    C21B 0.0154(10) 0.0321(12) 0.0188(11) 0.0031(9) -0.0038(9) -0.0142(9)
    C22B 0.0154(10) 0.0321(12) 0.0188(11) 0.0031(9) -0.0038(9) -0.0142(9)
    C23B 0.0154(10) 0.0321(12) 0.0188(11) 0.0031(9) -0.0038(9) -0.0142(9)
    C24B 0.0154(10) 0.0321(12) 0.0188(11) 0.0031(9) -0.0038(9) -0.0142(9)
_geom_special_details
;
All e.s.d.'s (except the e.s.d. in the dihedral angle between two l.s. planes)
are estimated using the full covariance matrix. The cell e.s.d.'s are taken
into account individually in the estimation of e.s.d.'s in distances, angles
and torsion angles; correlations between e.s.d.'s in cell parameters are only
used when they are defined by crystal symmetry. An approximate (isotropic)
treatment of cell e.s.d.'s is used for estimating e.s.d.'s involving l.s.
planes.
;
loop_
    _geom_bond_atom_site_label_1
    _geom_bond_atom_site_label_2
    _geom_bond_site_symmetry_2
    _geom_bond_distance
    _geom_bond_publ_flag
    Nd1 O2 . 2.372(2) ?
    Nd1 O3 . 2.396(2) ?
    Nd1 O1 . 2.406(2) ?
    Nd1 O6 . 2.411(2) ?
    Nd1 O5 . 2.428(2) ?
    Nd1 O4 . 2.478(2) ?
    Nd1 O8 . 2.485(2) ?
    Nd1 O7 . 2.513(2) ?
    C1 F3 . 1.318(4) ?
    C1 F1 . 1.326(4) ?
    C1 F2 . 1.341(4) ?
    C1 C2 . 1.545(5) ?
    C2 O1 . 1.263(4) ?
    C2 C3 . 1.378(4) ?
    C3 C4 . 1.417(4) ?
    C3 H3 . 0.9500 ?
    C4 O2 . 1.264(4) ?
    C4 C5 . 1.467(4) ?
    C5 C6 . 1.403(4) ?
    C5 S1 . 1.714(3) ?
    C6 C7 . 1.423(5) ?
    C6 H6 . 0.9500 ?
    C7 C8 . 1.346(6) ?
    C7 H7 . 0.9500 ?
    C8 S1 . 1.709(3) ?
    C8 H8 . 0.9500 ?
    C9 F4 . 1.313(4) ?
    C9 F6 . 1.327(4) ?
    C9 F5 . 1.331(4) ?
    C9 C10 . 1.541(5) ?
    C10 O3 . 1.259(4) ?
    C10 C11 . 1.374(5) ?
    C11 C12 . 1.403(5) ?
    C11 H11 . 0.9500 ?
    C12 O4 . 1.278(4) ?
    C12 C13A . 1.475(4) ?
    C17 F8 . 1.336(3) ?
    C17 F9 . 1.340(4) ?
    C17 F7 . 1.352(3) ?
    C17 C18 . 1.530(4) ?
    C18 O5 . 1.277(3) ?
    C18 C19 . 1.371(4) ?
    C19 C20 . 1.423(4) ?
    C19 H19 . 0.9500 ?
    C20 O6 . 1.256(4) ?
    C20 C21A . 1.465(4) ?
    C25 N1 . 1.139(5) ?
    C25 C26 . 1.472(5) ?
    C26 H26A . 0.9800 ?
    C26 H26B . 0.9800 ?
    C26 H26C . 0.9800 ?
    O7 H7A . 0.8400 ?
    O7 H7B . 0.8489 ?
    O8 H8A . 0.8400 ?
    O8 H8B . 0.8555 ?
    S2A C13A . 1.687(4) ?
    S2A C16A . 1.756(7) ?
    C13A C14A . 1.455(11) ?
    C14A C15A . 1.349(10) ?
    C14A H14A . 0.9500 ?
    C15A C16A . 1.359(8) ?
    C15A H15A . 0.9500 ?
    C16A H16A . 0.9500 ?
    S2B C16B . 1.754(9) ?
    C14B C15B . 1.359(14) ?
    C14B H14B . 0.9500 ?
    C15B C16B . 1.330(11) ?
    C15B H15B . 0.9500 ?
    C16B H16B . 0.9500 ?
    S3A C24A . 1.648(7) ?
    S3A C21A . 1.671(4) ?
    C21A C22A . 1.478(10) ?
    C22A C23A . 1.499(11) ?
    C22A H22A . 0.9500 ?
    C23A C24A . 1.369(8) ?
    C23A H23A . 0.9500 ?
    C24A H24A . 0.9500 ?
    S3B C24B . 1.545(11) ?
    C22B C23B . 1.484(14) ?
    C22B H22B . 0.9500 ?
    C23B C24B . 1.452(12) ?
    C23B H23B . 0.9500 ?
    C24B H24B . 0.9500 ?
loop_
    _geom_angle_atom_site_label_1
    _geom_angle_atom_site_label_2
    _geom_angle_atom_site_label_3
    _geom_angle_site_symmetry_1
    _geom_angle_site_symmetry_3
    _geom_angle
    _geom_angle_publ_flag
    O2 Nd1 O3 . . 78.03(7) ?
    O2 Nd1 O1 . . 71.18(7) ?
    O3 Nd1 O1 . . 139.97(8) ?
    O2 Nd1 O6 . . 142.12(8) ?
    O3 Nd1 O6 . . 118.42(7) ?
    O1 Nd1 O6 . . 76.45(7) ?
    O2 Nd1 O5 . . 115.80(7) ?
    O3 Nd1 O5 . . 144.19(8) ?
    O1 Nd1 O5 . . 74.21(7) ?
    O6 Nd1 O5 . . 72.12(7) ?
    O2 Nd1 O4 . . 74.45(7) ?
    O3 Nd1 O4 . . 71.76(7) ?
    O1 Nd1 O4 . . 121.42(7) ?
    O6 Nd1 O4 . . 141.42(7) ?
    O5 Nd1 O4 . . 80.26(7) ?
    O2 Nd1 O8 . . 80.36(8) ?
    O3 Nd1 O8 . . 71.87(8) ?
    O1 Nd1 O8 . . 78.19(8) ?
    O6 Nd1 O8 . . 74.15(7) ?
    O5 Nd1 O8 . . 140.35(7) ?
    O4 Nd1 O8 . . 139.12(7) ?
    O2 Nd1 O7 . . 144.79(7) ?
    O3 Nd1 O7 . . 74.20(7) ?
    O1 Nd1 O7 . . 142.79(7) ?
    O6 Nd1 O7 . . 71.78(7) ?
    O5 Nd1 O7 . . 77.96(7) ?
    O4 Nd1 O7 . . 76.58(7) ?
    O8 Nd1 O7 . . 110.36(8) ?
    F3 C1 F1 . . 108.7(3) ?
    F3 C1 F2 . . 105.7(3) ?
    F1 C1 F2 . . 105.9(3) ?
    F3 C1 C2 . . 111.5(3) ?
    F1 C1 C2 . . 112.6(3) ?
    F2 C1 C2 . . 112.0(3) ?
    O1 C2 C3 . . 128.9(3) ?
    O1 C2 C1 . . 114.6(3) ?
    C3 C2 C1 . . 116.4(3) ?
    C2 C3 C4 . . 121.9(3) ?
    C2 C3 H3 . . 119.1 ?
    C4 C3 H3 . . 119.1 ?
    O2 C4 C3 . . 124.1(3) ?
    O2 C4 C5 . . 116.2(3) ?
    C3 C4 C5 . . 119.7(3) ?
    C6 C5 C4 . . 129.7(3) ?
    C6 C5 S1 . . 111.8(2) ?
    C4 C5 S1 . . 118.6(2) ?
    C5 C6 C7 . . 110.5(3) ?
    C5 C6 H6 . . 124.8 ?
    C7 C6 H6 . . 124.8 ?
    C8 C7 C6 . . 113.6(3) ?
    C8 C7 H7 . . 123.2 ?
    C6 C7 H7 . . 123.2 ?
    C7 C8 S1 . . 112.6(3) ?
    C7 C8 H8 . . 123.7 ?
    S1 C8 H8 . . 123.7 ?
    F4 C9 F6 . . 106.6(3) ?
    F4 C9 F5 . . 107.2(3) ?
    F6 C9 F5 . . 106.4(3) ?
    F4 C9 C10 . . 111.8(3) ?
    F6 C9 C10 . . 113.8(3) ?
    F5 C9 C10 . . 110.6(3) ?
    O3 C10 C11 . . 129.5(3) ?
    O3 C10 C9 . . 112.2(3) ?
    C11 C10 C9 . . 118.2(3) ?
    C10 C11 C12 . . 124.3(3) ?
    C10 C11 H11 . . 117.8 ?
    C12 C11 H11 . . 117.8 ?
    O4 C12 C11 . . 124.1(3) ?
    O4 C12 C13A . . 117.1(3) ?
    C11 C12 C13A . . 118.9(3) ?
    F8 C17 F9 . . 107.2(3) ?
    F8 C17 F7 . . 106.7(2) ?
    F9 C17 F7 . . 106.5(2) ?
    F8 C17 C18 . . 114.9(2) ?
    F9 C17 C18 . . 111.6(2) ?
    F7 C17 C18 . . 109.5(3) ?
    O5 C18 C19 . . 129.7(3) ?
    O5 C18 C17 . . 112.3(3) ?
    C19 C18 C17 . . 118.0(3) ?
    C18 C19 C20 . . 123.6(3) ?
    C18 C19 H19 . . 118.2 ?
    C20 C19 H19 . . 118.2 ?
    O6 C20 C19 . . 123.9(3) ?
    O6 C20 C21A . . 116.9(3) ?
    C19 C20 C21A . . 119.2(3) ?
    N1 C25 C26 . . 178.4(4) ?
    C25 C26 H26A . . 109.5 ?
    C25 C26 H26B . . 109.5 ?
    H26A C26 H26B . . 109.5 ?
    C25 C26 H26C . . 109.5 ?
    H26A C26 H26C . . 109.5 ?
    H26B C26 H26C . . 109.5 ?
    C2 O1 Nd1 . . 133.0(2) ?
    C4 O2 Nd1 . . 138.1(2) ?
    C10 O3 Nd1 . . 131.7(2) ?
    C12 O4 Nd1 . . 130.3(2) ?
    C18 O5 Nd1 . . 128.5(2) ?
    C20 O6 Nd1 . . 135.6(2) ?
    Nd1 O7 H7A . . 109.5 ?
    Nd1 O7 H7B . . 102.8 ?
    H7A O7 H7B . . 98.7 ?
    Nd1 O8 H8A . . 109.5 ?
    Nd1 O8 H8B . . 130.6 ?
    H8A O8 H8B . . 90.3 ?
    C8 S1 C5 . . 91.58(17) ?
    C13A S2A C16A . . 90.3(3) ?
    C14A C13A C12 . . 128.0(4) ?
    C14A C13A S2A . . 109.3(4) ?
    C12 C13A S2A . . 122.6(3) ?
    C15A C14A C13A . . 115.7(8) ?
    C15A C14A H14A . . 122.2 ?
    C13A C14A H14A . . 122.2 ?
    C14A C15A C16A . . 109.9(8) ?
    C14A C15A H15A . . 125.1 ?
    C16A C15A H15A . . 125.1 ?
    C15A C16A S2A . . 114.4(6) ?
    C15A C16A H16A . . 122.8 ?
    S2A C16A H16A . . 122.8 ?
    C15B C14B H14B . . 125.3 ?
    C16B C15B C14B . . 110.4(11) ?
    C16B C15B H15B . . 124.8 ?
    C14B C15B H15B . . 124.8 ?
    C15B C16B S2B . . 116.9(9) ?
    C15B C16B H16B . . 121.6 ?
    S2B C16B H16B . . 121.6 ?
    C24A S3A C21A . . 93.4(3) ?
    C20 C21A C22A . . 129.8(5) ?
    C20 C21A S3A . . 118.9(3) ?
    C22A C21A S3A . . 111.2(4) ?
    C21A C22A C23A . . 108.2(8) ?
    C21A C22A H22A . . 125.9 ?
    C23A C22A H22A . . 125.9 ?
    C24A C23A C22A . . 107.8(7) ?
    C24A C23A H23A . . 126.1 ?
    C22A C23A H23A . . 126.1 ?
    C23A C24A S3A . . 116.4(6) ?
    C23A C24A H24A . . 121.8 ?
    S3A C24A H24A . . 121.8 ?
    C23B C22B H22B . . 126.7 ?
    C24B C23B C22B . . 106.5(10) ?
    C24B C23B H23B . . 126.7 ?
    C22B C23B H23B . . 126.7 ?
    C23B C24B S3B . . 114.9(9) ?
    C23B C24B H24B . . 122.6 ?
    S3B C24B H24B . . 122.6 ?
loop_
    _geom_torsion_atom_site_label_1
    _geom_torsion_atom_site_label_2
    _geom_torsion_atom_site_label_3
    _geom_torsion_atom_site_label_4
    _geom_torsion_site_symmetry_1
    _geom_torsion_site_symmetry_2
    _geom_torsion_site_symmetry_3
    _geom_torsion_site_symmetry_4
    _geom_torsion
    _geom_torsion_publ_flag
    F3 C1 C2 O1 . . . . 111.4(4) ?
    F1 C1 C2 O1 . . . . -11.1(5) ?
    F2 C1 C2 O1 . . . . -130.3(3) ?
    F3 C1 C2 C3 . . . . -66.3(4) ?
    F1 C1 C2 C3 . . . . 171.2(3) ?
    F2 C1 C2 C3 . . . . 52.0(4) ?
    O1 C2 C3 C4 . . . . -4.1(6) ?
    C1 C2 C3 C4 . . . . 173.3(3) ?
    C2 C3 C4 O2 . . . . 9.0(5) ?
    C2 C3 C4 C5 . . . . -170.7(3) ?
    O2 C4 C5 C6 . . . . -173.1(3) ?
    C3 C4 C5 C6 . . . . 6.7(5) ?
    O2 C4 C5 S1 . . . . 5.2(4) ?
    C3 C4 C5 S1 . . . . -175.0(3) ?
    C4 C5 C6 C7 . . . . 179.2(3) ?
    S1 C5 C6 C7 . . . . 0.8(4) ?
    C5 C6 C7 C8 . . . . 0.2(4) ?
    C6 C7 C8 S1 . . . . -1.2(4) ?
    F4 C9 C10 O3 . . . . -44.0(4) ?
    F6 C9 C10 O3 . . . . -164.8(3) ?
    F5 C9 C10 O3 . . . . 75.4(4) ?
    F4 C9 C10 C11 . . . . 137.5(3) ?
    F6 C9 C10 C11 . . . . 16.7(5) ?
    F5 C9 C10 C11 . . . . -103.1(4) ?
    O3 C10 C11 C12 . . . . 4.8(6) ?
    C9 C10 C11 C12 . . . . -177.1(3) ?
    C10 C11 C12 O4 . . . . 4.2(5) ?
    C10 C11 C12 C13A . . . . -176.8(3) ?
    F8 C17 C18 O5 . . . . -166.1(3) ?
    F9 C17 C18 O5 . . . . -43.8(3) ?
    F7 C17 C18 O5 . . . . 73.8(3) ?
    F8 C17 C18 C19 . . . . 13.7(4) ?
    F9 C17 C18 C19 . . . . 136.0(3) ?
    F7 C17 C18 C19 . . . . -106.4(3) ?
    O5 C18 C19 C20 . . . . -2.8(5) ?
    C17 C18 C19 C20 . . . . 177.4(3) ?
    C18 C19 C20 O6 . . . . -6.5(5) ?
    C18 C19 C20 C21A . . . . 172.5(3) ?
    C3 C2 O1 Nd1 . . . . -13.6(5) ?
    C1 C2 O1 Nd1 . . . . 169.0(2) ?
    O2 Nd1 O1 C2 . . . . 16.8(3) ?
    O3 Nd1 O1 C2 . . . . -24.9(3) ?
    O6 Nd1 O1 C2 . . . . -143.2(3) ?
    O5 Nd1 O1 C2 . . . . 141.9(3) ?
    O4 Nd1 O1 C2 . . . . 74.1(3) ?
    O8 Nd1 O1 C2 . . . . -66.9(3) ?
    O7 Nd1 O1 C2 . . . . -175.1(2) ?
    C3 C4 O2 Nd1 . . . . 4.3(5) ?
    C5 C4 O2 Nd1 . . . . -176.0(2) ?
    O3 Nd1 O2 C4 . . . . 141.2(3) ?
    O1 Nd1 O2 C4 . . . . -12.8(3) ?
    O6 Nd1 O2 C4 . . . . 19.9(4) ?
    O5 Nd1 O2 C4 . . . . -73.9(3) ?
    O4 Nd1 O2 C4 . . . . -144.6(3) ?
    O8 Nd1 O2 C4 . . . . 67.9(3) ?
    O7 Nd1 O2 C4 . . . . 179.7(3) ?
    C11 C10 O3 Nd1 . . . . 13.3(5) ?
    C9 C10 O3 Nd1 . . . . -164.9(2) ?
    O2 Nd1 O3 C10 . . . . 54.7(3) ?
    O1 Nd1 O3 C10 . . . . 94.8(3) ?
    O6 Nd1 O3 C10 . . . . -161.9(3) ?
    O5 Nd1 O3 C10 . . . . -63.1(3) ?
    O4 Nd1 O3 C10 . . . . -22.7(3) ?
    O8 Nd1 O3 C10 . . . . 138.3(3) ?
    O7 Nd1 O3 C10 . . . . -103.4(3) ?
    C11 C12 O4 Nd1 . . . . -29.4(4) ?
    C13A C12 O4 Nd1 . . . . 151.6(2) ?
    O2 Nd1 O4 C12 . . . . -51.4(2) ?
    O3 Nd1 O4 C12 . . . . 30.8(2) ?
    O1 Nd1 O4 C12 . . . . -107.2(2) ?
    O6 Nd1 O4 C12 . . . . 143.8(2) ?
    O5 Nd1 O4 C12 . . . . -171.8(2) ?
    O8 Nd1 O4 C12 . . . . 2.7(3) ?
    O7 Nd1 O4 C12 . . . . 108.4(2) ?
    C19 C18 O5 Nd1 . . . . 26.4(4) ?
    C17 C18 O5 Nd1 . . . . -153.85(19) ?
    O2 Nd1 O5 C18 . . . . 113.3(2) ?
    O3 Nd1 O5 C18 . . . . -140.7(2) ?
    O1 Nd1 O5 C18 . . . . 53.9(2) ?
    O6 Nd1 O5 C18 . . . . -26.6(2) ?
    O4 Nd1 O5 C18 . . . . -179.4(2) ?
    O8 Nd1 O5 C18 . . . . 6.3(3) ?
    O7 Nd1 O5 C18 . . . . -101.2(2) ?
    C19 C20 O6 Nd1 . . . . -10.4(5) ?
    C21A C20 O6 Nd1 . . . . 170.5(2) ?
    O2 Nd1 O6 C20 . . . . -88.6(3) ?
    O3 Nd1 O6 C20 . . . . 163.3(3) ?
    O1 Nd1 O6 C20 . . . . -56.8(3) ?
    O5 Nd1 O6 C20 . . . . 20.7(3) ?
    O4 Nd1 O6 C20 . . . . 67.1(3) ?
    O8 Nd1 O6 C20 . . . . -138.1(3) ?
    O7 Nd1 O6 C20 . . . . 103.6(3) ?
    C7 C8 S1 C5 . . . . 1.4(3) ?
    C6 C5 S1 C8 . . . . -1.3(3) ?
    C4 C5 S1 C8 . . . . -179.8(3) ?
    O4 C12 C13A C14A . . . . 8.4(7) ?
    C11 C12 C13A C14A . . . . -170.7(6) ?
    O4 C12 C13A S2A . . . . -169.5(2) ?
    C11 C12 C13A S2A . . . . 11.4(4) ?
    C16A S2A C13A C14A . . . . -5.3(5) ?
    C16A S2A C13A C12 . . . . 173.0(3) ?
    C12 C13A C14A C15A . . . . -173.9(6) ?
    S2A C13A C14A C15A . . . . 4.2(9) ?
    C13A C14A C15A C16A . . . . 0.0(11) ?
    C14A C15A C16A S2A . . . . -4.2(9) ?
    C13A S2A C16A C15A . . . . 5.8(5) ?
    C14B C15B C16B S2B . . . . 16.0(13) ?
    O6 C20 C21A C22A . . . . 175.0(6) ?
    C19 C20 C21A C22A . . . . -4.1(7) ?
    O6 C20 C21A S3A . . . . -6.7(4) ?
    C19 C20 C21A S3A . . . . 174.2(3) ?
    C24A S3A C21A C20 . . . . -178.9(3) ?
    C24A S3A C21A C22A . . . . -0.4(6) ?
    C20 C21A C22A C23A . . . . -171.5(4) ?
    S3A C21A C22A C23A . . . . 10.1(8) ?
    C21A C22A C23A C24A . . . . -17.1(9) ?
    C22A C23A C24A S3A . . . . 18.2(7) ?
    C21A S3A C24A C23A . . . . -11.0(5) ?
    C22B C23B C24B S3B . . . . -26.3(11) ?
loop_
    _geom_hbond_atom_site_label_D
    _geom_hbond_atom_site_label_H
    _geom_hbond_atom_site_label_A
    _geom_hbond_site_symmetry_A
    _geom_hbond_distance_DH
    _geom_hbond_distance_HA
    _geom_hbond_distance_DA
    _geom_hbond_angle_DHA
    O7 H7A O5 2_576 0.84 2.02 2.811(3) 156
    O7 H7B O4 2_576 0.85 2.06 2.812(3) 148
    O8 H8A N1 . 0.84 2.15 2.902(5) 149
